# Supplementary material for: A Reasonable Officer: Examining the Relationships Among Stress, Training, and Performance in a Highly Realistic Lethal Force Scenario
Source: Front Psychol. 2022 Jan 17;12:759132. doi: 10.3389/fpsyg.2021.759132 (PMC8803048; doi:10.3389/fpsyg.2021.759132)
Supplement: SUPPLEMENTARY MATERIAL INDEX — https://doi.org/10.17605/OSF.IO/PKJNV. [file Data_Sheet_1.zip]

Archive with 12 entries (12 files):
- Supplementary Material A.pdf
- Supplementary Material B.pdf
- Supplementary Material C.pdf
- Supplementary Material D.pdf
- Supplementary Material E.pdf
- Supplementary Material F.pdf
- Supplementary Material G.pdf
- Supplementary Material H.pdf
- Supplementary Material I.pdf
- Supplementary Material J.pdf
- Supplementary Material K.pdf
- Supplementary Material L.pdf
